# Supplementary material for: ﻿Two new species of Meliola from Yunnan Province China
Source: MycoKeys. 2025 Aug 21;121:79–92. doi: 10.3897/mycokeys.121.158055 (PMC12395191; doi:10.3897/mycokeys.121.158055)
Supplement: XML Treatment for Meliola fuscobrunnea [file mycokeys.121.158055-treatment1.xml]

<!DOCTYPE tp:taxon-treatment
  PUBLIC "-//TaxonX//DTD Taxonomic Treatment Publishing DTD v0 20100105//EN" "tax-treatment-NSO.dtd">
<tp:taxon-treatment xmlns:tp="http://www.plazi.org/taxpub"><tp:treatment-meta><kwd-group><label>Taxon classification</label><kwd>
                <named-content content-type="kingdom">Fungi</named-content>
              </kwd><kwd>
                <named-content content-type="order">Meliolales</named-content>
              </kwd><kwd>
                <named-content content-type="family">Meliolaceae</named-content>
              </kwd></kwd-group><mixed-citation publication-type="journal"><person-group><name><surname>Khan</surname><given-names>Muhammad Binyamin</given-names></name><name><surname>Zeng</surname><given-names>Xiang-Yu</given-names></name><name><surname>Tarafder</surname><given-names>Entaj</given-names></name><name><surname>Ali</surname><given-names>Sardar</given-names></name><name><surname>Wei</surname><given-names>DE-Ping</given-names></name><name><surname>Wen</surname><given-names>Ting Chi</given-names></name></person-group><article-title>﻿Two new species of <italic><tp:taxon-name><tp:taxon-name-part taxon-name-part-type="genus" reg="Meliola">Meliola</tp:taxon-name-part></tp:taxon-name></italic> from Yunnan Province China</article-title><source>MycoKeys</source><day>21</day><month>08</month><year>2025</year><volume>121</volume><fpage>79</fpage><lpage>92</lpage><pub-id pub-id-type="doi">10.3897/mycokeys.121.158055</pub-id></mixed-citation></tp:treatment-meta><tp:nomenclature><label>﻿</label><tp:taxon-name><object-id xmlns:xlink="http://www.w3.org/1999/xlink" content-type="arpha" xlink:type="simple">08EB5107-3746-537F-B758-1DF4DDCBA281</object-id>
              <tp:taxon-name-part taxon-name-part-type="genus" reg="Meliola">Meliola</tp:taxon-name-part>
              <tp:taxon-name-part taxon-name-part-type="species" reg="fuscobrunnea">fuscobrunnea</tp:taxon-name-part>
              <object-id xmlns:xlink="http://www.w3.org/1999/xlink" content-type="mycobank" xlink:type="simple">MycoBank No: 858334</object-id>
            </tp:taxon-name><tp:taxon-authority>Khan M.B. &amp; T. C. Wen</tp:taxon-authority><tp:taxon-status xmlns:xlink="http://www.w3.org/1999/xlink" xlink:type="simple">sp. nov.</tp:taxon-status><xref ref-type="fig" rid="F2">Fig. 2</xref></tp:nomenclature><tp:treatment-sec sec-type="etymology" id="SECID0E33AG"><title>Etymology.</title><p>From Latin, “<italic>fusco</italic>” meaning “dark,” and “<italic>brunnea</italic>” meaning “brown,” <italic>referring</italic>” to the distinct dark brown color of Ascospores.</p></tp:treatment-sec><tp:treatment-sec sec-type="diagnosis" id="SECID0EI4AG"><title>Diagnosis.</title><p>Appressoria small and variable in size and slightly thick; ascomata superficial and relatively small; setae moderately long, straight to slightly curved with well-developed, clearly visible phialides; ascospores cylindrical or oblong and comparatively large, and dark brown in color.</p></tp:treatment-sec><tp:treatment-sec sec-type="Holotype" id="SECID0EN4AG"><title>Holotype.</title><p>China • Yunnan Province, Gaoligong Mountains, Muhammad Binyamin Khan, 27 July 2024, HKAS 146650, GenBank accession numbers <ext-link xmlns:xlink="http://www.w3.org/1999/xlink" ext-link-type="gen" xlink:href="PV299283" xlink:type="simple">PV299283</ext-link> (<abbrev xmlns:xlink="http://www.w3.org/1999/xlink" xlink:title="small subunit" id="ABBRID0EY4AG" xlink:type="simple">SSU</abbrev>) and <ext-link xmlns:xlink="http://www.w3.org/1999/xlink" ext-link-type="gen" xlink:href="PV298265" xlink:type="simple">PV298265</ext-link> (<abbrev xmlns:xlink="http://www.w3.org/1999/xlink" xlink:title="large subunit" id="ABBRID0EB5AG" xlink:type="simple">LSU</abbrev>).</p></tp:treatment-sec><tp:treatment-sec sec-type="material" id="SECID0EF5AG"><title>Additional materials examined.</title><p>China • Yunnan Province, Gejia Mountain, Muhammad Binyamin Khan, 26 July 2024, HKAS 146649, GenBank accession numbers <ext-link xmlns:xlink="http://www.w3.org/1999/xlink" ext-link-type="gen" xlink:href="PV298266" xlink:type="simple">PV298266</ext-link> (<abbrev xmlns:xlink="http://www.w3.org/1999/xlink" xlink:title="small subunit" id="ABBRID0EQ5AG" xlink:type="simple">SSU</abbrev>) and <ext-link xmlns:xlink="http://www.w3.org/1999/xlink" ext-link-type="gen" xlink:href="PV298264" xlink:type="simple">PV298264</ext-link> (<abbrev xmlns:xlink="http://www.w3.org/1999/xlink" xlink:title="large subunit" id="ABBRID0EZ5AG" xlink:type="simple">LSU</abbrev>).</p></tp:treatment-sec><tp:treatment-sec sec-type="habitat" id="SECID0E45AG"><title>Habitat.</title><p>On leaving leaves of <italic><tp:taxon-name><tp:taxon-name-part taxon-name-part-type="genus" reg="Annona">Annona</tp:taxon-name-part> <tp:taxon-name-part taxon-name-part-type="species" reg="squamosa">squamosa</tp:taxon-name-part></tp:taxon-name></italic>.</p></tp:treatment-sec><tp:treatment-sec sec-type="description" id="SECID0EO6AG"><title>Description.</title><p>
              Biotrophic on the surface of living leaves of <italic><tp:taxon-name><tp:taxon-name-part taxon-name-part-type="genus" reg="Annona">A.</tp:taxon-name-part> <tp:taxon-name-part taxon-name-part-type="species" reg="squamosa">squamosa</tp:taxon-name-part></tp:taxon-name></italic>. <bold><italic>Colonies</italic></bold> 5–10 mm in diameter, epiphyllous, scattered, black. <bold><italic>Hyphae</italic></bold> superﬁcial, black, straight to substraight, branched, septate, each cell 19–21 μm long (x̄ = 20 μm, n = 20), reticulate with dark brown setae. <bold><italic>Hyphal setae</italic></bold> up to 305 μm long, subdense, dark brown, straight to curved, 2-dentate, obtuse. <bold><italic>Appressoria</italic></bold> 8–18 × 4–11 μm (x̄= 13 × 7 µm, n = 30), 2-celled, brown, clavate, straight to curved, formed near the septa, unilateral, antrorse. Sexual morph: <bold><italic>Ascomata</italic></bold> up to 200 μm in diameter, superﬁcial, subdense, dark, globose to subglobose, with a central ostiole. <bold><italic>Peridium</italic></bold> comprises hyaline inner cell and dark brown outer wall with textura angularis. <bold><italic>Hamathecium</italic></bold> with evanescent paraphyses. <bold><italic>Ascospores</italic></bold> 46–52 × 14–18 μm (x̄= 49 × 16 µm, n = 20), 2–3 seriate, cylindrical or oblong, hyaline when young, becoming dark brown when mature, 4-septate, constricted at the septa, rounded at both ends, smooth-walled. Asexual morph: <bold><italic>Phialides</italic></bold> 17–25 × 5–9 μm (x̄= 21 × 77 µm, n = 10), opposite to unilateral, flask-shaped, mixed with appressoria, ampulliform.
            </p></tp:treatment-sec><tp:treatment-sec sec-type="notes" id="SECID0EDBBG"><title>Notes.</title><p><italic><tp:taxon-name><tp:taxon-name-part taxon-name-part-type="genus" reg="Meliola">Meliola</tp:taxon-name-part> <tp:taxon-name-part taxon-name-part-type="species" reg="fuscobrunnea">fuscobrunnea</tp:taxon-name-part></tp:taxon-name></italic> (HKAS 146649, HKAS 146650) forms a strongly supported clade with <italic><tp:taxon-name><tp:taxon-name-part taxon-name-part-type="genus" reg="Meliola">M.</tp:taxon-name-part> <tp:taxon-name-part taxon-name-part-type="species" reg="clerodendri-infortunati">clerodendri-infortunati</tp:taxon-name-part></tp:taxon-name></italic> (MFLU 13-0624, MFLU 16-0069) with high statistical support (MLBS 99%) (Fig. <xref ref-type="fig" rid="F1">1</xref>). Both species have similar orientation and arrangement of superficial hyphae, hyphal setae length, appressorium colour and position, ascomata shape, and peridium wall colour. <italic><tp:taxon-name><tp:taxon-name-part taxon-name-part-type="genus" reg="Meliola">Meliola</tp:taxon-name-part> <tp:taxon-name-part taxon-name-part-type="species" reg="clerodendri-infortunati">clerodendri-infortunati</tp:taxon-name-part></tp:taxon-name></italic> is distinct from <italic><tp:taxon-name><tp:taxon-name-part taxon-name-part-type="genus" reg="Meliola">M.</tp:taxon-name-part> <tp:taxon-name-part taxon-name-part-type="species" reg="fuscobrunnea">fuscobrunnea</tp:taxon-name-part></tp:taxon-name></italic> in hyphal setae apex and size of appressorium, ascomata, and ascospore. Additionally, the two species also differ in host association, with the former found on <italic><tp:taxon-name><tp:taxon-name-part taxon-name-part-type="genus" reg="Clerodendrum">Clerodendrum</tp:taxon-name-part> <tp:taxon-name-part taxon-name-part-type="species" reg="infortunatum">infortunatum</tp:taxon-name-part></tp:taxon-name></italic> L. and the latter on <italic><tp:taxon-name><tp:taxon-name-part taxon-name-part-type="genus" reg="Annona">A.</tp:taxon-name-part> <tp:taxon-name-part taxon-name-part-type="species" reg="squamosa">squamosa</tp:taxon-name-part></tp:taxon-name></italic> (<xref ref-type="bibr" rid="B16">Hyde et al. 2017</xref>). Hence, based on the differences in morphological characteristics, phylogenetic analyses, and host differences, we introduce <italic><tp:taxon-name><tp:taxon-name-part taxon-name-part-type="genus" reg="Meliola">M.</tp:taxon-name-part> <tp:taxon-name-part taxon-name-part-type="species" reg="fuscobrunnea">fuscobrunnea</tp:taxon-name-part></tp:taxon-name></italic> as a new species of <italic><tp:taxon-name><tp:taxon-name-part taxon-name-part-type="genus" reg="Meliola">Meliola</tp:taxon-name-part></tp:taxon-name></italic>.</p><fig id="F2" position="float" orientation="portrait"><object-id xmlns:xlink="http://www.w3.org/1999/xlink" content-type="doi" xlink:type="simple">10.3897/mycokeys.121.158055.figure2</object-id><object-id xmlns:xlink="http://www.w3.org/1999/xlink" content-type="arpha" xlink:type="simple">2C3CD0DA-CA35-5131-B49F-2B85AB305F2A</object-id><label>Figure 2.</label><caption><p><italic><tp:taxon-name><tp:taxon-name-part taxon-name-part-type="genus" reg="Meliola">Meliola</tp:taxon-name-part> <tp:taxon-name-part taxon-name-part-type="species" reg="fuscobrunnea">fuscobrunnea</tp:taxon-name-part></tp:taxon-name></italic> A. Host leaves; B. Colonies on the leaf surface; C. Ascomata on leaf surface; D. Phialides; E, F. Reticulate superficial hyphae with appressoria; G. Hyphal setae; H, I. Asci; J. Ascospore; K. Immature asci. Scale bars: 1 mm (B); 10 (D, E); 20 um (F–K).</p></caption><graphic xmlns:xlink="http://www.w3.org/1999/xlink" xlink:href="mycokeys-121-079-g002.jpg" position="float" orientation="portrait" xlink:type="simple" id="oo_1399275.jpg"><uri content-type="original_file" xlink:type="simple">https://binary.pensoft.net/fig/1399275</uri></graphic></fig></tp:treatment-sec><tp:treatment-sec><!--Section generated to contain objects referenced in tp:taxon-treatment.--><fig id="F1" position="float" orientation="portrait"><object-id xmlns:xlink="http://www.w3.org/1999/xlink" content-type="doi" xlink:type="simple">10.3897/mycokeys.121.158055.figure1</object-id><object-id xmlns:xlink="http://www.w3.org/1999/xlink" content-type="arpha" xlink:type="simple">77C8C959-BA48-5E28-B6F6-FE227D126F96</object-id><label>Figure 1.</label><caption><p>Molecular phylogenetic analysis of <italic><tp:taxon-name><tp:taxon-name-part taxon-name-part-type="genus" reg="Meliola">Meliola</tp:taxon-name-part></tp:taxon-name></italic> species by the maximum likelihood (<abbrev xmlns:xlink="http://www.w3.org/1999/xlink" xlink:title="Maximum likelihood" id="ABBRID0EAGAE" xlink:type="simple">ML</abbrev>) method based on combined <abbrev xmlns:xlink="http://www.w3.org/1999/xlink" xlink:title="small subunit" id="ABBRID0EEGAE" xlink:type="simple">SSU</abbrev> and <abbrev xmlns:xlink="http://www.w3.org/1999/xlink" xlink:title="large subunit" id="ABBRID0EIGAE" xlink:type="simple">LSU</abbrev> sequences. The tree is rooted with <italic><tp:taxon-name><tp:taxon-name-part taxon-name-part-type="genus" reg="Sordaria">Sordaria</tp:taxon-name-part> <tp:taxon-name-part taxon-name-part-type="species" reg="fimicola">fimicola</tp:taxon-name-part></tp:taxon-name></italic> (CBS 723.96). Newly generated type sequences are shown in blue.</p></caption><graphic xmlns:xlink="http://www.w3.org/1999/xlink" xlink:href="mycokeys-121-079-g001.jpg" position="float" orientation="portrait" xlink:type="simple" id="oo_1399274.jpg"><uri content-type="original_file" xlink:type="simple">https://binary.pensoft.net/fig/1399274</uri></graphic></fig></tp:treatment-sec><ref-list><ref id="B16"><mixed-citation xmlns:xlink="http://www.w3.org/1999/xlink" xlink:type="simple"><person-group><name name-style="western"><surname>Hyde</surname><given-names>KD</given-names></name><name name-style="western"><surname>Norphanphoun</surname><given-names>C</given-names></name><name name-style="western"><surname>Abreu</surname><given-names>VP</given-names></name><name name-style="western"><surname>Bazzicalupo</surname><given-names>A</given-names></name><name name-style="western"><surname>Chethana</surname><given-names>KT</given-names></name><name name-style="western"><surname>Clericuzio</surname><given-names>M</given-names></name><name name-style="western"><surname>Dayarathne</surname><given-names>MC</given-names></name><name name-style="western"><surname>Dissanayake</surname><given-names>AJ</given-names></name><name name-style="western"><surname>Ekanayaka</surname><given-names>AH</given-names></name><name name-style="western"><surname>He</surname><given-names>MQ</given-names></name><name name-style="western"><surname>Hongsanan</surname><given-names>S</given-names></name><name name-style="western"><surname>Huang</surname><given-names>SK</given-names></name><name name-style="western"><surname>Jayasiri</surname><given-names>SC</given-names></name><name name-style="western"><surname>Jayawardana</surname><given-names>RS</given-names></name><name name-style="western"><surname>Karunarathna</surname><given-names>A</given-names></name><name name-style="western"><surname>Konta</surname><given-names>S</given-names></name><name name-style="western"><surname>Kušan</surname><given-names>I</given-names></name><name name-style="western"><surname>Lee</surname><given-names>H</given-names></name><name name-style="western"><surname>Li</surname><given-names>JF</given-names></name><name name-style="western"><surname>Lin</surname><given-names>CG</given-names></name><name name-style="western"><surname>Liu</surname><given-names>NG</given-names></name><name name-style="western"><surname>Lu</surname><given-names>YZ</given-names></name><name name-style="western"><surname>Luo</surname><given-names>ZL</given-names></name><name name-style="western"><surname>Manawasinghe</surname><given-names>IS</given-names></name><name name-style="western"><surname>Mapook</surname><given-names>A</given-names></name><name name-style="western"><surname>Perera</surname><given-names>RH</given-names></name><name name-style="western"><surname>Phookamsak</surname><given-names>R</given-names></name><name name-style="western"><surname>Phukhamsakda</surname><given-names>C</given-names></name><name name-style="western"><surname>Siedlecki</surname><given-names>I</given-names></name><name name-style="western"><surname>Soares</surname><given-names>AM</given-names></name><name name-style="western"><surname>Tennakoon</surname><given-names>DS</given-names></name><name name-style="western"><surname>Tian</surname><given-names>Q</given-names></name><name name-style="western"><surname>Tibpromma</surname><given-names>S</given-names></name><name name-style="western"><surname>Wanasinghe</surname><given-names>DN</given-names></name><name name-style="western"><surname>Xiao</surname><given-names>YP</given-names></name><name name-style="western"><surname>Yang</surname><given-names>J</given-names></name><name name-style="western"><surname>Zeng</surname><given-names>XY</given-names></name><name name-style="western"><surname>Abdel-Aziz</surname><given-names>FA</given-names></name><name name-style="western"><surname>Li</surname><given-names>WJ</given-names></name><name name-style="western"><surname>Senanayake</surname><given-names>IC</given-names></name><name name-style="western"><surname>Shang</surname><given-names>QJ</given-names></name><name name-style="western"><surname>Daranagama</surname><given-names>DA</given-names></name><name name-style="western"><surname>De</surname><given-names>SN</given-names></name><name name-style="western"><surname>Thambugala</surname><given-names>KN</given-names></name><name name-style="western"><surname>Abdel-Wahab</surname><given-names>MA</given-names></name><name name-style="western"><surname>Bahkali</surname><given-names>AH</given-names></name><name name-style="western"><surname>Berbee</surname><given-names>ML</given-names></name><name name-style="western"><surname>Boonmee</surname><given-names>S</given-names></name><name name-style="western"><surname>Bhat</surname><given-names>DJ</given-names></name><name name-style="western"><surname>Bulgakov</surname><given-names>TS</given-names></name><name name-style="western"><surname>Buyck</surname><given-names>B</given-names></name><name name-style="western"><surname>Camporesi</surname><given-names>E</given-names></name><name name-style="western"><surname>Castañeda-Ruiz</surname><given-names>RF</given-names></name><name name-style="western"><surname>Chomnunti</surname><given-names>P</given-names></name><name name-style="western"><surname>Doilom</surname><given-names>M</given-names></name><name name-style="western"><surname>Dovana</surname><given-names>F</given-names></name><name name-style="western"><surname>Gibertoni</surname><given-names>TB</given-names></name><name name-style="western"><surname>Jadan</surname><given-names>M</given-names></name><name name-style="western"><surname>Jeewon</surname><given-names>R</given-names></name><name name-style="western"><surname>Jones</surname><given-names>EBG</given-names></name><name name-style="western"><surname>Kang</surname><given-names>JC</given-names></name><name name-style="western"><surname>Karunarathna</surname><given-names>SC</given-names></name><name name-style="western"><surname>Lim</surname><given-names>YW</given-names></name><name name-style="western"><surname>Liu</surname><given-names>JK</given-names></name><name name-style="western"><surname>Liu</surname><given-names>ZY</given-names></name><name name-style="western"><surname>Plautz</surname><given-names>HLJ</given-names></name><name name-style="western"><surname>Lumyong</surname><given-names>S</given-names></name><name name-style="western"><surname>Maharachchikumbura</surname><given-names>SSN</given-names></name><name name-style="western"><surname>Matočec</surname><given-names>N</given-names></name><name name-style="western"><surname>McKenzie</surname><given-names>EHC</given-names></name><name name-style="western"><surname>Mešić</surname><given-names>A</given-names></name><name name-style="western"><surname>Miller</surname><given-names>D</given-names></name><name name-style="western"><surname>Pawlowska</surname><given-names>J</given-names></name><name name-style="western"><surname>Pereira</surname><given-names>OL</given-names></name><name name-style="western"><surname>Promputtha</surname><given-names>I</given-names></name><name name-style="western"><surname>Romero</surname><given-names>AI</given-names></name><name name-style="western"><surname>Ryvarden</surname><given-names>L</given-names></name><name name-style="western"><surname>Su</surname><given-names>HY</given-names></name><name name-style="western"><surname>Suetrong</surname><given-names>S</given-names></name><name name-style="western"><surname>Tkalčec</surname><given-names>Z</given-names></name><name name-style="western"><surname>Vizzini</surname><given-names>A</given-names></name><name name-style="western"><surname>Wen</surname><given-names>TC</given-names></name><name name-style="western"><surname>Wisitrassameewon</surname><given-names>K</given-names></name><name name-style="western"><surname>Wrzosek</surname><given-names>M</given-names></name><name name-style="western"><surname>Xu</surname><given-names>JC</given-names></name><name name-style="western"><surname>Zhao</surname><given-names>Q</given-names></name><name name-style="western"><surname>Zhao</surname><given-names>RL</given-names></name><name name-style="western"><surname>Mortimer</surname><given-names>PE</given-names></name></person-group> (<year>2017</year>) <article-title>Fungal diversity notes 603–708: Taxonomic and phylogenetic notes on genera and species.</article-title><source>Fungal Diversity</source><volume>87</volume>(<issue>1</issue>): <fpage>1</fpage>–<lpage>235</lpage>. <ext-link xlink:href="10.1007/s13225-017-0391-3" ext-link-type="doi" xlink:type="simple">https://doi.org/10.1007/s13225-017-0391-3</ext-link></mixed-citation></ref></ref-list></tp:taxon-treatment>
