# Supplementary material for: ﻿Two new species of Meliola from Yunnan Province China
Source: MycoKeys. 2025 Aug 21;121:79–92. doi: 10.3897/mycokeys.121.158055 (PMC12395191; doi:10.3897/mycokeys.121.158055)
Supplement: XML Treatment for Meliola fusconigra [file mycokeys.121.158055-treatment2.xml]

<!DOCTYPE tp:taxon-treatment
  PUBLIC "-//TaxonX//DTD Taxonomic Treatment Publishing DTD v0 20100105//EN" "tax-treatment-NSO.dtd">
<tp:taxon-treatment xmlns:tp="http://www.plazi.org/taxpub"><tp:treatment-meta><kwd-group><label>Taxon classification</label><kwd>
                <named-content content-type="kingdom">Fungi</named-content>
              </kwd><kwd>
                <named-content content-type="order">Meliolales</named-content>
              </kwd><kwd>
                <named-content content-type="family">Meliolaceae</named-content>
              </kwd></kwd-group><mixed-citation publication-type="journal"><person-group><name><surname>Khan</surname><given-names>Muhammad Binyamin</given-names></name><name><surname>Zeng</surname><given-names>Xiang-Yu</given-names></name><name><surname>Tarafder</surname><given-names>Entaj</given-names></name><name><surname>Ali</surname><given-names>Sardar</given-names></name><name><surname>Wei</surname><given-names>DE-Ping</given-names></name><name><surname>Wen</surname><given-names>Ting Chi</given-names></name></person-group><article-title>﻿Two new species of <italic><tp:taxon-name><tp:taxon-name-part taxon-name-part-type="genus" reg="Meliola">Meliola</tp:taxon-name-part></tp:taxon-name></italic> from Yunnan Province China</article-title><source>MycoKeys</source><day>21</day><month>08</month><year>2025</year><volume>121</volume><fpage>79</fpage><lpage>92</lpage><pub-id pub-id-type="doi">10.3897/mycokeys.121.158055</pub-id></mixed-citation></tp:treatment-meta><tp:nomenclature><label>﻿</label><tp:taxon-name><object-id xmlns:xlink="http://www.w3.org/1999/xlink" content-type="arpha" xlink:type="simple">E062EE16-4EF9-5194-82B1-DC3877E54EC9</object-id>
              <tp:taxon-name-part taxon-name-part-type="genus" reg="Meliola">Meliola</tp:taxon-name-part>
              <tp:taxon-name-part taxon-name-part-type="species" reg="fusconigra">fusconigra</tp:taxon-name-part>
              <object-id xmlns:xlink="http://www.w3.org/1999/xlink" content-type="mycobank" xlink:type="simple">MycoBank No: 858335</object-id>
            </tp:taxon-name><tp:taxon-authority>Khan M.B. &amp; T. C. Wen</tp:taxon-authority><tp:taxon-status xmlns:xlink="http://www.w3.org/1999/xlink" xlink:type="simple">sp. nov.</tp:taxon-status><xref ref-type="fig" rid="F3">Fig. 3</xref></tp:nomenclature><tp:treatment-sec sec-type="etymology" id="SECID0ELGBG"><title>Etymology.</title><p>From Latin, “<italic>fusco</italic>” meaning dark and “<italic>nigra</italic>” meaning “black,” referring to the distinct dark black colonies of species on natural substrate.</p></tp:treatment-sec><tp:treatment-sec sec-type="diagnosis" id="SECID0EVGBG"><title>Diagnosis.</title><p>Appressoria clavate, brown, unilateral, and antrorse; ascomata globose to subglobose with a central ostiole. Phialides flask-shaped, well-developed, and mixed with appressoria; ascospores cylindrical to oblong, large, smooth-walled, and dark brown at maturity.</p></tp:treatment-sec><tp:treatment-sec sec-type="Holotype" id="SECID0E1GBG"><title>Holotype.</title><p>China • Yunnan Province, Laifengshan National Forest Park, Muhammad Binyamin Khan, 26 July 2024, HKAS 146645, GenBank accession numbers <ext-link xmlns:xlink="http://www.w3.org/1999/xlink" ext-link-type="gen" xlink:href="PV298261" xlink:type="simple">PV298261</ext-link> (<abbrev xmlns:xlink="http://www.w3.org/1999/xlink" xlink:title="small subunit" id="ABBRID0EFHBG" xlink:type="simple">SSU</abbrev>) and <ext-link xmlns:xlink="http://www.w3.org/1999/xlink" ext-link-type="gen" xlink:href="PV298245" xlink:type="simple">PV298245</ext-link> (<abbrev xmlns:xlink="http://www.w3.org/1999/xlink" xlink:title="large subunit" id="ABBRID0EOHBG" xlink:type="simple">LSU</abbrev>).</p></tp:treatment-sec><tp:treatment-sec sec-type="material" id="SECID0ESHBG"><title>Additional materials examined.</title><p>China • Yunnan Province, Gaoligongshan, Muhammad Binyamin Khan, 27 July 2024, HKAS 146646, HKAS 146647, and HKAS 146648, GenBank accession numbers <ext-link xmlns:xlink="http://www.w3.org/1999/xlink" ext-link-type="gen" xlink:href="PV299282" xlink:type="simple">PV299282</ext-link>, <ext-link xmlns:xlink="http://www.w3.org/1999/xlink" ext-link-type="gen" xlink:href="PV298262" xlink:type="simple">PV298262</ext-link>, and <ext-link xmlns:xlink="http://www.w3.org/1999/xlink" ext-link-type="gen" xlink:href="PV298263" xlink:type="simple">PV298263</ext-link> (<abbrev xmlns:xlink="http://www.w3.org/1999/xlink" xlink:title="small subunit" id="ABBRID0EHIBG" xlink:type="simple">SSU</abbrev>); <ext-link xmlns:xlink="http://www.w3.org/1999/xlink" ext-link-type="gen" xlink:href="PV446596" xlink:type="simple">PV446596</ext-link>, <ext-link xmlns:xlink="http://www.w3.org/1999/xlink" ext-link-type="gen" xlink:href="PV297977" xlink:type="simple">PV297977</ext-link>, and <ext-link xmlns:xlink="http://www.w3.org/1999/xlink" ext-link-type="gen" xlink:href="PV454349" xlink:type="simple">PV454349</ext-link> (<abbrev xmlns:xlink="http://www.w3.org/1999/xlink" xlink:title="large subunit" id="ABBRID0E1IBG" xlink:type="simple">LSU</abbrev>)</p></tp:treatment-sec><tp:treatment-sec sec-type="habitat" id="SECID0E5IBG"><title>Habitat.</title><p>On leaving leaves of <italic><tp:taxon-name><tp:taxon-name-part taxon-name-part-type="genus" reg="Xylopia">Xylopia</tp:taxon-name-part> <tp:taxon-name-part taxon-name-part-type="species" reg="aethiopica">aethiopica</tp:taxon-name-part></tp:taxon-name></italic>.</p></tp:treatment-sec><tp:treatment-sec sec-type="description" id="SECID0EPJBG"><title>Description.</title><p>Biotrophic on the surface of living leaves of <italic><tp:taxon-name><tp:taxon-name-part taxon-name-part-type="genus" reg="Xylopia">X.</tp:taxon-name-part> <tp:taxon-name-part taxon-name-part-type="species" reg="aethiopica">aethiopica</tp:taxon-name-part></tp:taxon-name></italic>. Colonies 4–8 mm in diameter, epiphyllous, dense to subdense, dark black. <bold><italic>Hyphae</italic></bold> superﬁcial, black, straight to substraight, branched, black dark at septa, each cell 18–88 μm long (x̄ = 53 μm, n = 10), loosely reticulate, with dark black setae. <bold><italic>Hyphal setae</italic></bold> 291–306 × 2–6 μm (x̄= 298 × 4 μm, n = 10), narrowly cylindrical, rounded to acute at the apex. <bold><italic>Appressoria</italic></bold> 24–28 × 11–15 μm (x̄= 26 × 13 µm, n = 20), 2-celled, brown, clavate, substraight, formed near the septa, unilateral, antrorse. <bold><italic>Ascomata</italic></bold> up to 250 μm in diameter, superﬁcial, subdense, dark brown, globose to subglobose, with a central ostiole. <bold><italic>Peridium</italic></bold> comprises hyaline inner cell and dark brown outer wall with textura angularis. <bold><italic>Hamathecium</italic></bold> with evanescent paraphyses. <bold><italic>Ascospores</italic></bold> 48–60 × 15–21 μm (x̄ = 54 × 18 µm, n = 20), 3–4 seriate, cylindrical or oblong, hyaline when young, becoming dark brown when mature, 4-septate, constricted at the septa, rounded at both ends, smooth-walled. Asexual morph: <bold><italic>Phialides</italic></bold> 40–30 × 5–9 μm (x̄ = 35 × 7 µm, n = 10), opposite to unilateral, sometimes alternate, flask-shaped, few mixed with appressoria, ampulliform.</p><fig id="F3" position="float" orientation="portrait"><object-id xmlns:xlink="http://www.w3.org/1999/xlink" content-type="doi" xlink:type="simple">10.3897/mycokeys.121.158055.figure3</object-id><object-id xmlns:xlink="http://www.w3.org/1999/xlink" content-type="arpha" xlink:type="simple">D1C1E9F0-E711-5237-888C-73BDFB2FDACA</object-id><label>Figure 3.</label><caption><p><italic><tp:taxon-name><tp:taxon-name-part taxon-name-part-type="genus" reg="Meliola">Meliola</tp:taxon-name-part> <tp:taxon-name-part taxon-name-part-type="species" reg="fusconigra">fusconigra</tp:taxon-name-part></tp:taxon-name></italic> A. Host leaves; B, C. Ascomata colony on surface of leaves; D, E. Reticulate hyphae with appressoria; F. Hyphal setae; G–I. Ascospores. Scale bars: 1 mm (B, C); 20 um (D–I).</p></caption><graphic xmlns:xlink="http://www.w3.org/1999/xlink" xlink:href="mycokeys-121-079-g003.jpg" position="float" orientation="portrait" xlink:type="simple" id="oo_1399276.jpg"><uri content-type="original_file" xlink:type="simple">https://binary.pensoft.net/fig/1399276</uri></graphic></fig></tp:treatment-sec><tp:treatment-sec sec-type="notes" id="SECID0E1LBG"><title>Notes.</title><p>Phylogenetic analyses showed that <italic><tp:taxon-name><tp:taxon-name-part taxon-name-part-type="genus" reg="Meliola">M.</tp:taxon-name-part> <tp:taxon-name-part taxon-name-part-type="species" reg="fusconigra">fusconigra</tp:taxon-name-part></tp:taxon-name></italic> forms a sister clade to <italic><tp:taxon-name><tp:taxon-name-part taxon-name-part-type="genus" reg="Meliola">M.</tp:taxon-name-part> <tp:taxon-name-part taxon-name-part-type="species" reg="aristolochiae-tagalae">aristolochiae-tagalae</tp:taxon-name-part></tp:taxon-name></italic> with strong statistical support (MLBS = 90%), confirming their close evolutionary relationship (Fig. <xref ref-type="fig" rid="F1">1</xref>). Both species share similarity in colony and peridium cell colour, orientation of appressoria, and shape of appressoria, ascomata, and ascospore (<xref ref-type="bibr" rid="B45">Zeng et al. 2022</xref>). However, notable differences can be observed between <italic><tp:taxon-name><tp:taxon-name-part taxon-name-part-type="genus" reg="Meliola">M.</tp:taxon-name-part> <tp:taxon-name-part taxon-name-part-type="species" reg="fusconigra">fusconigra</tp:taxon-name-part></tp:taxon-name></italic> and <italic><tp:taxon-name><tp:taxon-name-part taxon-name-part-type="genus" reg="Meliola">M.</tp:taxon-name-part> <tp:taxon-name-part taxon-name-part-type="species" reg="aristolochiae-tagalae">aristolochiae-tagalae</tp:taxon-name-part></tp:taxon-name></italic> in the colour of superficial hyphae and the size of individual cells of superficial hyphae, appressoria, ascomata, ascospores, and phialides, and host species (<xref ref-type="bibr" rid="B45">Zeng et al. 2022</xref>). This morpho-anatomical comparison with the phylogenetically allied species represents <italic><tp:taxon-name><tp:taxon-name-part taxon-name-part-type="genus" reg="Meliola">M.</tp:taxon-name-part> <tp:taxon-name-part taxon-name-part-type="species" reg="fusconigra">fusconigra</tp:taxon-name-part></tp:taxon-name></italic> as a distinct new species.</p></tp:treatment-sec><tp:treatment-sec><!--Section generated to contain objects referenced in tp:taxon-treatment.--><fig id="F1" position="float" orientation="portrait"><object-id xmlns:xlink="http://www.w3.org/1999/xlink" content-type="doi" xlink:type="simple">10.3897/mycokeys.121.158055.figure1</object-id><object-id xmlns:xlink="http://www.w3.org/1999/xlink" content-type="arpha" xlink:type="simple">77C8C959-BA48-5E28-B6F6-FE227D126F96</object-id><label>Figure 1.</label><caption><p>Molecular phylogenetic analysis of <italic><tp:taxon-name><tp:taxon-name-part taxon-name-part-type="genus" reg="Meliola">Meliola</tp:taxon-name-part></tp:taxon-name></italic> species by the maximum likelihood (<abbrev xmlns:xlink="http://www.w3.org/1999/xlink" xlink:title="Maximum likelihood" id="ABBRID0EAGAE" xlink:type="simple">ML</abbrev>) method based on combined <abbrev xmlns:xlink="http://www.w3.org/1999/xlink" xlink:title="small subunit" id="ABBRID0EEGAE" xlink:type="simple">SSU</abbrev> and <abbrev xmlns:xlink="http://www.w3.org/1999/xlink" xlink:title="large subunit" id="ABBRID0EIGAE" xlink:type="simple">LSU</abbrev> sequences. The tree is rooted with <italic><tp:taxon-name><tp:taxon-name-part taxon-name-part-type="genus" reg="Sordaria">Sordaria</tp:taxon-name-part> <tp:taxon-name-part taxon-name-part-type="species" reg="fimicola">fimicola</tp:taxon-name-part></tp:taxon-name></italic> (CBS 723.96). Newly generated type sequences are shown in blue.</p></caption><graphic xmlns:xlink="http://www.w3.org/1999/xlink" xlink:href="mycokeys-121-079-g001.jpg" position="float" orientation="portrait" xlink:type="simple" id="oo_1399274.jpg"><uri content-type="original_file" xlink:type="simple">https://binary.pensoft.net/fig/1399274</uri></graphic></fig></tp:treatment-sec><ref-list><ref id="B45"><mixed-citation xmlns:xlink="http://www.w3.org/1999/xlink" xlink:type="simple"><person-group><name name-style="western"><surname>Zeng</surname><given-names>XY</given-names></name><name name-style="western"><surname>Jeewon</surname><given-names>R</given-names></name><name name-style="western"><surname>Hongsanan</surname><given-names>S</given-names></name><name name-style="western"><surname>Hyde</surname><given-names>KD</given-names></name><name name-style="western"><surname>Wen</surname><given-names>TC</given-names></name></person-group> (<year>2022</year>) <article-title>Unravelling evolutionary relationships between epifoliar <tp:taxon-name><tp:taxon-name-part taxon-name-part-type="family">Meliolaceae</tp:taxon-name-part></tp:taxon-name> and angiosperms.</article-title><source>Journal of Systematics and Evolution</source><volume>60</volume>(<issue>1</issue>): <fpage>23</fpage>–<lpage>42</lpage>. <ext-link xlink:href="10.1111/jse.12643" ext-link-type="doi" xlink:type="simple">https://doi.org/10.1111/jse.12643</ext-link></mixed-citation></ref></ref-list></tp:taxon-treatment>
